# Supplementary material for: Para-Anastomotic Pseudoaneurysms as a Long-Term Complication After Surgical Treatment of Peripheral Artery Disease: Clinical Characteristics and Surgical Treatment
Source: Biomedicines. 2024 Nov 28;12(12):2727. doi: 10.3390/biomedicines12122727 (PMC11726712; doi:10.3390/biomedicines12122727)
Supplement: Supplementary file 1 [file biomedicines-12-02727-s001.zip]

Archive with 1 entries (1 files):
- biomedicines-3324838-supplementary.xlsx
