# Supplementary material for: Para-Anastomotic Pseudoaneurysms as a Long-Term Complication After Surgical Treatment of Peripheral Artery Disease: Clinical Characteristics and Surgical Treatment
Source: Biomedicines. 2024 Nov 28;12(12):2727. doi: 10.3390/biomedicines12122727 (PMC11726712; doi:10.3390/biomedicines12122727)
Supplement: Supplementary file 1 [file biomedicines-12-02727-s001.zip › biomedicines-3324838-supplementary.xlsx]

## Sheet: Arkusz1
M	Płeć liczba k-1 m-2	Używki tak= 1 nie=0 brak danych = 2	Papierosy w przesżłości tak= 1 nie=0	Papierosy teraz tak= 1 nie=0	Alkohol tak= 1 nie=0	Choroby towarzyszące tak= 1 nie= 0	Nadciśnienie tętnicze tak= 1 nie=0	Dyslipidemia tak= 1 nie=0	Cukrzyca tak= 1 nie=0	Uogólniona miażdzyca tak= 1 nie=0	Choroba wieńcowa tak= 1 nie=0	Pacjent dialiozowany tak= 1 nie=0	Przebyty zawał serca tak= 1 nie=0	Niewydolność serca tak= 1 nie=0	Zespół Marfana tak= 1 nie=0	Zespół Ehrelsa-Dawsona tak= 1 nie=0	POCHP tak= 1 nie=0	Inne choroby ( jakie)	objawy kliniczne tak=1 brak=0	Bóle w spoczynku tak= 1 nie=0	Zasinienie skóry palców stóp tak= 1 nie=0	Owrzodzenie na nodze tak= 1 nie=0	Martwica tkanek kończyny dolnej tak= 1 nie=0	Chromanie przestankowe tak= 1 nie=0	ile metrów chromania, jak brak to 0	Opuchlizna kończyny tak= 1 nie=0	Pęknięcie tętniaka tak= 1 nie=0	Objawy ostrego niedokrwienia kończyny tak= 1 nie=0	Inne objawy tak=1 nie=0	Jakie objawy	Obecność innego OSOBNEGO tętniaka tak=1 nie=0 (w przeszlosci też 1)	Jaki? 1-tętniak aorty 2- tętniak tętnicy biodrowej 3- tętniak tętnicy podkolanowej 4-tętnicy udowej 5-udowej powierzchownej 6- udowej głebokiej 7-tettniak rzekomy zespolenia 8- udowa powierzchowna i podkolanowa 9-podkolanowa i aorta 10- aotra i udowa 11- aorta udowa i podkolanowa 12- udowa powierchowna i podkolanowa	Która kończyna 1- ta sama 2- przeciwna przy aorcie dawać 0	Wywiad rodzinny w kierunku tętniaków 1- dodatni 0- ujemny	Która kończyna 1-lewa 2- prawa	Gdzie jest tętniak? 1- tętnica udowa wspólna 2- tętnica głeboka uda 3-tętnica powierzchowna uda 4- tętnica podkolanowa 5-inna 6-powierzchowna i podkolanowa 7-udowa wspólna i podkolanowa 8- głeboka uda i wsólna 9-aorta brzuszna			Inna lokalizacja. Jaka?	Średnica tętniaka (cm)	1- tętniak prawdziwy 2- tętniak rzekomy	Etiologia tętniaka rzekomego 1-anastomoza 2-uraz	Rodzaj anastomozy po której powstał tętniak rzekomy 1- aortalno-udowy 2-biodrowo-udowy 3-udowo-podkolanowy (jak niema to dopisać) 4-aortalno-dwuudowy	aktyLiza przed zabiegiem 1- tak 0- nie	Strona do zabiegu 1- lewa 2- prawa	Czas trwania zabieguv ( min)	Rodzaj zabiegu 1- otwary 2- wewnątrznaczyniowy	Rodzaj protezy w operacji otwartej 1-sztuczna 2- własna żyła pacjenta (jaka)
M	2	0	0	0	0	1	1	1	0	1	0	0	0	0	0	0	0	0	1	1	0	0	0	0	0	0	0	0	0	0	0	0	0	0	1	1	1	0	0	2.5	2	1	3	0	1	60	2	0	0
M	2	0	0	0	0	1	1	0	0	0	0	0	0	0	0	0	0	0	1	0	0	0	0	0	0	0	0	1	0	0	0	0	0	0	1	4	0	1	0	4.9	1			0	1	180	1	2	1
M	2	0	0	0	0	1	1	0	0	0	0	0	0	0	0	0	0	0	1	1	0	0	0	0	0	0	0	0	0	0	1	3	1	0	1	3	0	0	0	5.3	1			0	1	200	2	0	0
M	2	1	1	1	1	1	1	1	0	1	0	0	0	0	0	0	0	0	1	0	0	0	0	1	100	0	0	0	0	0	1	8	2	0	2	4	0	1	0	3	1			0	2	90	2	0	0
M	2	1	1	1	0	1	0	0	0	1	0	0	0	0	0	0	0	0	1	1	0	0	0	0	0	0	0	0	0	0	0	0	0	0	2	1	1	0	0		2	1	2	0	2	215	1	1	0
M	2	1	1	1	0	1	1	0	0	1	0	0	0	0	0	0	0	0	1	1	0	0	0	0	0	0	0	0	0	0	0	0	0	0	1	4	0	1	0	2.2	1			1	1	190	1	1	0
M	2	0	0	0	0	1	1	0	0	1	1	0	1	0	0	0	0	0	1	1	0	0	0	0	0	0	0	0	0	0	1	1	0	0	1	1	1	0	0	3.1	2	1	2	0	1	135	1	1	0
M	2	0	0	0	0	1	1	0	0	0	0	0	0	0	0	0	0	0	1	1	0	0	0	0	0	0	0	0	0	0	1	5	1	0	1	4	0	1	0	5	1			0	1	200	2	0	0
M	2	1	1	0	0	1	1	0	1	0	0	0	0	0	0	0	1	0	1	1	0	0	0	0	0	0	0	0	0	0	0	0	0	0	2	4	0	1	0	3.2	1			0	2	270	1	1	0
M	2	0	0	0	0	1	1	0	0	0	0	0	0	0	0	0	0	0	0	0	0	0	0	0	0	0	0	0	0	0	1	1	0	0	2	4	0	1	0	3	1			0	2	110	2	0	0
M	2	1	1	0	0	1	0	1	0	1	0	0	0	0	0	0	0	0	1	0	0	1	0	1	0	0	0	0	0	0	0	0	0	0	1	4	0	1	0	2.7	1			0	1	80	2	0	0
M	2	0	0	0	0	1	1	0	0	0	0	0	0	0	0	0	0	0	0	0	0	0	0	0	0	0	0	0	0	0	1	9	2	0	1	4	0	1	0	6	1			0	1	280	1	1	0
K	1	0	0	0	0	1	1	0	1	1	0	0	0	0	0	0	0	0	1	1	0	0	0	0	0	0	0	0	0	0	0	0	0	0	2	1	1	0	0	2.1	2	1	3	0	2	285	1	2	1
K	1	1	1	0	0	1	0	0	0	1	0	0	0	0	0	0	0	0	1	1	0	0	0	0	0	0	0	0	0	0	1	1	0	0	1	1	1	0	0	2.3	2	1	1	0	1	65	1	1	0
K	1	1	1	0	1	1	1	0	0	0	0	0	0	0	0	0	0	0	1	0	1	0	0	0	0	0	0	0	0	0	0	0	0	0	1	4	0	1	0	2.1	1			0	1	130	2	0	0
M	2	0	0	0	0	0	0	0	0	0	0	0	0	0	0	0	0	z. Lericha	1	1	0	0	0	0	0	0	0	0	0	0	0	0	0	0	2	1	1	0	0	1.9	2	1	4	0	2	165	1	1	0
M	2	0	0	0	0	0	0	0	0	0	0	0	0	0	0	0	0	z. Lericha	1	1	0	0	0	0	0	0	0	0	0	0	0	0	0	0	1	1	1	0	0	2.3	2	1	4	0	1	165	1	1	0
K	1	0	0	0	0	1	1	0	1	0	0	0	0	0	0	0	0	0	1	1	0	0	0	0	0	0	0	0	0	0	0	0	0	0	1	1	1	0	0	4.8	2	1	3	0	1	165	1	2	1
M	2	1	1	1	0	1	1	0	0	0	1	1	1	0	0	0	0	0	1	1	0	0	0	0	0	0	0	1	0	0	1	4	2	0	1	1	1	0	0		1			0	1	130	1	1	0
M	2	1	1	1	0	1	1	0	0	0	1	1	1	0	0	0	0	0	1	1	0	0	0	0	0	0	0	0	0	0	1	4	2	0	2	1	1	0	0		1			0	2	155	1	1	0
M	2	1	1	1	0	1	1	1	0	1	1	0	1	0	0	0	0	0	1	1	0	0	0	0	0	0	0	0	0	0	1	1	0	0	1	1	1	0	0	3.64	1			0	1	95	1	1	0
M	2	0	0	0	0	0	0	0	0	0	0	0	0	0	0	0	0	0	0	0	0	0	0	0	0	0	0	0	0	0	1	10	2	0	1	1	1	0	0	3.5	1			0	1	220	1	1	0
M	2	0	0	0	0	1	1	0	0	0	1	0	0	0	0	0	0	0	0	0	0	0	0	0	0	0	0	0	0	0	0	0	0	0	2	4	0	1	0	2.5	1			0	2	190	1	1	0
M	2	0	0	0	0	0	0	0	0	0	0	0	0	0	0	0	0	0	0	0	0	0	0	0	0	0	0	0	0	0	0	0	0	0	1	1	1	0	0		2	2	0	0	1	160	1	2	1
M	2	1	1	1	0	1	1	0	0	1	0	0	0	0	0	0	0	0	1	1	0	0	0	0	0	0	0	0	0	0	1	1	0	0	1	1	1	0	0	3	2	1	4	0	2	165	1	1	0
M	2	1	1	1	0	1	1	0	0	1	0	0	0	0	0	0	0	0	1	0	0	0	1	1	0	0	0	0	0	0	0	0	0	0	2	1	1	0	0	4.5	2	1	3	0	2	150	1	1	0
M	2	0	0	0	0	0	0	0	0	0	0	0	0	0	0	0	0	0	0	0	0	0	0	0	0	0	0	0	0	0	1	1	0	0	1	4	0	1	0	3.4	1			0	1	170	1	1	0
K	1	0	0	0	0	1	1	0	0	0	0	0	0	0	0	0	0	0	1	1	0	0	0	0	0	0	0	0	0	0	0	0	0	0	2	1	1	0	0	3.9	1			0	2		2	0	0
M	2	0	0	0	0	0	0	0	0	0	0	0	0	0	0	0	0	0	1	0	0	0	0	0	0	0	1	0	0	0	0	0	0	0	1	4	0	1	0	3.6	1			0	1		2	0	0
M	2	0	0	0	0	0	0	0	0	0	0	0	0	0	0	0	0	0	1	0	0	0	0	0	0	0	0	1	0	0	0	0	0	0	1	4	0	1	0	4.9	1			0	1		1	1	0
K	1	1	1	1	0	1	1	0	0	0	0	0	0	0	0	0	0	0	0	0	0	0	0	0	0	0	0	0	0	0	0	0	0	0	1	1	1	0	0	4.5	2	1	4	0	1		1	1	0
M	2	0	0	0	0	1	0	0	0	0	1	0	1	1	0	0	0	0	1	1	0	0	0	1	0	0	0	0	0	0	1	4	1	0	1	4	0	1	0	4.3	2	1	3	0	1		1	1	0
M	2	0	0	0	0	1	1	0	0	0	1	0	0	0	0	0	0	0	0	0	0	0	0	0	0	0	0	0	0	0	1	1	0	0	2	1	1	0	0	2.9	2	1	4	0	2		1	1	0
M	2	0	0	0	0	1	1	1	0	1	1	0	0	1	0	0	0	marskość wątroby, choroba wrzodowa żołądka i dwunastnicy, kamica żółciowa	0	0	0	0	0	0	0	0	0	0	0	0	0	0	0	0	1	1	1	0		6	2	1	4	0	1		1	1	0
M	2	1	1	1	0	0	0	0	0	0	0	0	0	0	0	0	0	0	1	1	0	0	0	1	0	0	0	0	0	0	0	0	0	0	1	4	0	1	0		1			0	1	185	1	1	0
M	2	0	0	0	0	1	0	0	0	0	0	0	0	0	0	0	0	zaburzenia rytmu serca	1	0	0	0	0	0	0	0	0	1	0	0	0	0	0	0	2	4	0	1	0	4.6	1			0	2	80	2	0	0
M	2	1	1	1	0	1	0	0	0	1	0	0	0	0	0	0	0	0	1	1	0	0	0	0	0	0	0	0	0	0	0	0	0	0	2	1	1	0	0	26	2	1	4	0	2	120	1	1	0
M	2	0	0	0	0	1	0	0	0	1	1	0	1	0	0	0	0	0	0	0	0	0	0	0	0	0	0	0	0	0	0	0	0	0	2	1	1	0	0	4.5	2	1	4	0	2	150	1	1	0
M	2	1	1	1	1	1	1	0	0	0	0	0	0	0	0	0	0	0	1	1	0	0	0	1	0	0	0	0	0	0	1	11	2	0	1	4	0	1	0		1			0	1	280	1	1	0
M	2	0	0	0	0	1	1	0	0	0	0	0	0	0	0	0	0	0	0	0	0	0	0	0	0	0	0	0	0	0	0	0	0	0	2	4	0	1	0		1			0	2	150	1	1	0
M	2	0	0	0	0	0	0	0	0	0	0	0	0	0	0	0	0	0	1	1	0	0	0	0	0	0	0	0	0	0	1	4	2	0	2	1	1	0	0		1			0	2	220	2	1	0
M	2	1	1	1	0	1	1	1	0	0	0	0	0	0	0	0	0	0	0	0	0	0	0	0	0	0	0	0	0	0	1	1	0	0	1	1	1	0	0		1			0	1	170	1	1	0
M	2	1	1	1	0	0	0	0	0	0	0	0	0	0	0	0	0	0	1	0	0	0	0	0	0	0	0	1	0	0	0	0	0	0	1	4	0	1	0		1			0	1	300	1	2	1
M	2	0	0	0	0	1	1	0	0	1	0	0	0	0	0	0	0	0	1	0	0	0	0	0	0	0	0	1	0	0	0	0	0	0	2	4	0	1	0	0	1			0	2	150	1	1	0
M	2	0	0	0	0	1	1	0	1	0	0	0	0	0	0	0	0	0	0	0	0	0	0	0	0	0	0	0	0	0	0	0	0	0	1	4	0	1	0		1			0	2	170	1	1	0
M	2	1	1	1	1	1	1	0	0	0	0	0	0	0	0	0	0	0	1	1	0	0	0	1	0	0	0	0	0	0	1	11	2	0	2	7	0	0	0	3	1			0	2	110	2	0	0
M	2	1	1	1	0	1	1	0	0	0	0	0	1	0	0	0	0	0	1	0	0	0	0	1	0	0	0	0	0	0	0	0	0	0	2	1	1	0	0	5.1	2	1	3	0	2	195	1	2	1
M	2	1	1	0	0	1	1	0	0	1	1	0	1	0	0	0	1	0	1	1	0	0	0	0	0	0	0	0	0	0	0	0	0	0	2	4	0	1	0		1			0	2	145	2	0	0
K	1	0	0	0	0	1	1	0	0	1	0	0	0	0	0	0	0	0	1	0	0	1	0	1	0	0	1	0	0	0	0	0	0	0	1	1	1	0	0		2	1	3	0	1	150	1	2	1
M	2	0	0	0	0	1	1	0	0	0	0	0	0	0	0	0	0	0	0	0	0	0	0	0	0	0	0	0	0	0	0	0	0	0	2	1	1	0	0		2	1	3	0	2	150	1	1	0
M	2	0	0	0	0	0	0	0	0	0	0	0	0	0	0	0	0	0	0	0	0	0	0	0	0	0	0	0	0	0	0	0	0	0	2	1	1	0	0	5	1			0	2	210	1	1	0
M	2	0	0	0	0	1	1	0	0	1	1	0	1	0	0	0	1	0	1	0	0	0	0	0	0	1	0	0	0	0	1	2	1	0	1	4	0	1	0	6.7	1			0	1	140	2	0	0
M	2	0	0	0	0	0	0	0	0	0	0	0	0	0	0	0	0	0	0	0	0	0	0	0	0	0	0	0	0	0	0	0	0	0	1	4	0	1	0		1			0	1	110	1	1;2	0
K	1	0	0	0	0	1	1	0	0	1	1	0	1	0	0	0	0	0	0	0	0	0	0	0	0	0	0	0	0	0	0	0	0	0	1	1	1	0	0		2	1	4	0	1	210	1	1	0
M	2	0	0	0	0	1	1	0	0	0	0	0	0	0	0	0	0	0	0	0	0	0	0	0	0	0	0	0	0	0	1	1	0	0	1	1	1	0	0		1			0	1	120	2	0	0
K	1	0	0	0	0	1	1	0	0	0	0	0	0	0	0	0	0	dna moczanowa	1	1	1	0	0	0	0	0	0	0	0	0	1	3	2	0	1	4	0	1	0	4.6	1			0	1	130	2	1	0
M	2	0	0	0	0	1	0	0	0	1	0	0	0	0	0	0	0	0	0	0	0	0	0	0	0	0	0	0	0	0	1	7	2	0	2	1	1	0	0	4.3	2	1	4	0	2	160	1	1	0
M	2	0	0	0	0	1	1	0	1	0	0	0	0	0	0	0	0	otyłość, dna moczanowa	1	1	1	0	0	0	0	0	0	1	0	0	0	0	0	0	1	4	0	1	0	3.8	1			0	1	255	1	1	0
M	2	1	1	1	0	1	0	0	0	0	1	0	0	0	0	0	0	0	1	1	0	0	0	0	0	0	0	0	0	0	0	0	0	0	1	1	1	0	0	5.9	2	1	4	0	1	135	1	1	0
M	2	1	1	1	1	1	1	0	1	1	1	1	0	0	0	0	0	Niestabilna dławica piersiowa, Przewlekła choroba nerek. Nadczynnośc tarczycy. Wole guzowate.	1	1	0	0	0	0	0	0	1	1	0	0	1	1	0	0	2	1	1	0	0	3	2	1	3	0	2	x	1	1	0
M	2	0	0	0	0	1	1	1	1	1	1	0	1	0	0	0	0	0	0	0	0	0	0	0	0	0	0	0	0	0	0	0	0	0	1	1	1	0	0		1			0	1	180	1	1	0
M	2	1	1	0	0	1	1	0	0	1	1	0	1	0	0	0	0	0	1	1	0	0	0	0	0	0	0	1	0	dretwienie prawej stopy	1	1	1	0	2	1	1	0	0	4	1			0	2	60	1	1; 2	0
M	2	0	0	0	0	1	1	0	0	0	0	0	0	0	0	0	0	0	1	0	0	0	0	0	0	1	0	0	0	0	0	0	0	0	1	4	0	1	0	10	2	1	3	0	1	120	2	0	0
M	2	0	0	0	0	1	1	0	0	1	0	0	1	0	0	0	1	Chorba zwyrodnienia uogólniona.	1	1	0	0	0	0	0	0	0	1	0	0	0	0	0	0	2	1	1	0	0	6	2	2	0	0	1	x	1	1	0
M	2	0	0	0	0	0	0	0	0	0	0	0	0	0	0	0	0	0	1	1	0	0	0	1	0	0	0	1	0	0	1	1	0	0	2	4	0	1	0	3.1	1			0	2	45	1	0	0
M	2	0	0	0	0	1	1	0	0	1	1	1	1	0	0	0	0	0	0	0	0	0	0	0	0	0	0	0	0	0	0	0	0	0	1	4	0	1	0		1			0	1	165	1	2	1
M	2	1	1	0	0	0	0	0	0	1	0	0	0	0	0	0	0	Stan po udarach niedokrwiennych mózgu- 2004, 2016, przepuklina kresy białej, stan po radioterapii z powodu raka krtani	0	0	0	0	0	0	0	0	0	0	0	0	1	1	0	0	3	1	1	0	0	3.8	2	1	4	0	1	186	1	1	0
K	1	0	0	0	0	1	1	0	0	0	0	0	0	0	0	0	0	0	1	1	0	0	0	0	0	0	0	0	0	0	0	0	0	0	2	1	1	0	0		2	1	4	0	2	180	1	1	0
M	2	1	1	1	0	1	0	1	0	1	0	0	0	0	0	0	0	zmiana naczyniopochodna lewej półkuli mózgu, udar lakularny prawej półkuli mózgu	0	0	0	0	0	0	0	0	0	0	0	0	1	12	2	0	1	4	0	1	0		1			0	1	x	1	2	1
M	2	1	1	1	0	1	1	0	1	1	0	0	0	0	0	0	0	0	0	0	0	0	0	0	0	0	0	0	0	0	1	7	2	0	2	1	1	0	0		2	1	4	0	2	130	1	1	0
M	2	1	1	1	0	0	1	0	0	0	0	0	0	0	0	0	0	0	0	0	0	0	0	0	0	0	0	0	0	0	1	10	2	0	2	1	1	0	0	4	1			0	2	220	1	1	0
M	2	0	0	0	0	1	1	0	0	0	0	0	0	0	0	0	0	0	1	0	0	0	0	0	0	1	0	0	0	0	1	3	2	0	2	4	0	1	0		1			0	2	120	1	1	0
M	2	1	1	1	0	1	1	0	0	1	1	0	1	0	0	0	0	Obustronne zwężenie tętnic szyjnych, Zwężenie pnia trzewnego i tętnicy krezkowej dolnej, Zakrzepowe zapalenie żył głębokich lewej kończyny dolnej, Przepuklina rozworu przełykowego, Niedobór żelaza, witaminy D. Zmiana ogniskowa prawego płata tarczycy do dalszej diagnostyki. Kamica i torbiele nerek., Choroba zwyrodnieniowa stawów kręgosłupa z obecnością dyskopatii w odcinku lędźwiowym	1	0	0	1	0	0	0	0	0	1	0	0	1	5	2	0	2	1	1	0	0	10.8	2	1	4	0	2	x	1	2	1
K	1	0	0	0	0	1	1	0	0	0	0	0	0	0	0	0	0	0	0	0	0	0	0	0	0	0	0	0	0	0	0	0	0	0	2	1	1	0	0		2	1	4	0	2	135	1	1	0
M	2	1	1	1	0	1	1	0	0	1	0	0	0	0	0	0	0	0	1	1	0	0	0	0	0	1	0	0	0	0	1	3	2	0	1	4	0	1	0	47	1			0	1	170	1	1	0
M	2	0	1	0	0	0	0	0	0	0	0	0	0	0	0	0	0	Choroba Parkinsona, Brak węchu	1	0	0	0	0	0	0	0	0	0	1	tętniący guz ze słyszalnym szmerem naczyniowym	0	0	0	0	1	4	0	1	0	3.4	1			0	1	280	1	2	1
M	2	1	1	1	0	1	1	0	0	0	1	0	1	0	0	0	0	0	1	0	0	0	0	1	0	0	0	1	0	0	0	0	0	0	1	4	0	1	0	3	1			0	1	210	1	1	0
M	2	0	0	0	0	0	0	0	0	0	0	0	0	0	0	0	0	0	1	1	0	0	0	0	0	0	0	1	0	0	1	3	2	0	2	4	0	1	0	3.6	1			0	2	x	2	1	0
M	2	0	0	0	0	1	1	1	0	0	0	0	0	0	0	0	0	0	1	0	0	0	0	0	0	0	0	1	0	0	0	0	0	0	2	4	0	1	0	3.1	1			0	2	200	1	1	0
M	2	1	0	0	1	1	1	0	0	0	0	0	0	0	0	0	0	otyłość	1	0	0	0	0	0	0	0	0	1	1	zaburzenia czucia stopy	0	0	0	0	1	4	0	1	0	2.8	1			0	1	x	1	1	0
M	2	0	0	0	0	1	1	0	1	0	0	0	0	0	0	0	0	Zaburzenia rytmu serca.	1	1	0	0	0	0	0	1	0	1	1	stopa porażona ruchowo	0	0	0	0	1	4	0	1	0	3.8	1			1	1	228	1	1	0
M	2	1	1	1	0	1	0	0	0	0	0	0	1	0	0	0	0	czerwienica prawdziwa, kamica L nerki rozdema i włóknienie płuc	1	0	0	0	0	1	50	0	0	0	0	0	0	0	0	1	1	1	1	0	0		1			0	1	202	1	1	0
m	2	1	1	0	0	1	1	0	1	1	0	0	1	0	0	0	0	0	0	0	0	0	0	0	0	0	0	0	0	0	1	3	2	0	1	4	0	1	0		1			0	1	115	1	1	0
K	1	0	0	0	0	0	0	0	0	0	0	0	0	0	0	0	0	0	1	0	0	0	0	0	0	1	0	0	0	0	0	0	0	0	2	4	0	1	0		2	2	0	0	2	x	1	2	1
M	2	0	0	0	0	1	0	0	0	0	1	0	0	0	0	0	0	rozedma pluc	0	0	0	0	0	0	0	0	0	0	0	0	1	1	0	0	2	1	1	0	0	4.8	2	2		0	2	175	1	1	0
M	2	1	1	1	0	1	1	0	0	1	0	0	0	1	0	0	1	guz płuca prawego w trakcie diagnostyki, niedomykalność mitralna i aortalna umiarkowana	1	1	0	0	0	1	20	0	0	0	1	nogi blade, chłodne od poziomu kolan	0	0	0	0	2	4	0	1	0		1			0	2	165	1	1	0
M	2	0	0	0	0	1	1	0	0	0	0	0	0	0	0	0	0	0	0	0	0	0	0	0	0	0	0	0	0	0	0	0	0	0	1	4	0	1	0		1			0	1	255	1	1	0
M	2	0	0	0	0	1	1	0	0	0	0	0	0	0	0	0	0	dna moczanowa, migotanie przedsionków, hiperurykemia	0	0	0	0	0	0	0	0	0	0	1	Teleangiektazje na kończynach dolnych	0	0	0	0	2	4	0	1	0		1			0	2	x	1	1	0
M	2	1	1	1	0	1	1	1	1	1	1	0	1	1	0	0	0	częstoskurcz komorowy, ciężka niedomykalność zastawki mitralnej, umiarkowana niedomykalność zastawki trójdzielnej, przewlekła choroba nerek G3a	0	0	0	0	0	0	0	0	0	0	0	0	1	7	2	0	1	1	1	0	0		2	1	4	0	1	x	1	1	0
M	2	1	1	0	1	1	1	1	0	1	1	0	1	0	0	0	0	żylaki kończyn dolnych, dna moczanowa	0	0	0	0	0	0	0	0	0	0	0	0	1	3	2	1	1	4	0	1	0	4.3	1			0	1	x	1	1	0
M	2	1	1	1	0	1	1	0	1	0	0	0	0	0	0	0	0	0	1	0	0	0	0	0	0	0	0	0	0	0	1	7	2	0	2	1	1	0	0	6	2	1	4	0	2	180	1	1	0
M	2	1	1	1	0	1	1	0	1	0	0	0	0	0	0	0	0	0	1	0	0	0	0	0	0	0	0	0	0	0	1	7	2	0	2	1	1	0	0	6	2	1	4	0	1		1	1
M	2	0	0	0	0	1	0	0	0	0	0	0	0	0	0	0	0	Uchyłki esicy. Poziome ustawienie kości krzyżowej. Drobny guzek nadnercza lewego	1	1	0	0	0	1	30	0	0	1	1	ból łydki	0	0	0	0	2	4	0	1	0		1			0	2	205	1	1	0
M	2	1	1	0	0	1	1	0	0	1	0	0	0	0	0	0	0	Nowotwór złośliwy krtani (leczony radioterapią w 2013r), Stan po 2 udarach niedokrwiennych, Przepuklina kresy białej pooperacyjna	0	0	0	0	0	0	0	0	0	0	0	0	1	7	2	0	2	1	1	0	0		2	1	4	0	2	100	1	0	0
M	2	0	0	0	0	1	1	0	0	1	1	0	1	1	0	0	0		1	0	0	0	0	0	0	1	0	0	0	0	1	1	0	0	1	1	1	0	0	2.3	2	1	4	0	1	x	1	1	0
M	2	1	1	1	0	1	1	1	1	1	1	0	1	0	0	0	0	zapalenie pnia trzewnego, tętnicy krezkowej górnej, Zakrzepowe zapalenie żył głębokich lewej kończyny dolnej, zaostrzenie choroby niedokrwiennej kończyn, zapalenie tkanek miękkich i owrzodzenie podudzia lewego, przepuklina rozworu przełykowego, niedobór żelaza, witaminy D, zmiana ogniskowa prawego płata tarczycy do dalszej diagnostyki, kamica i torbiele nerek. Stan po chirurgicznej litotomii nerk…	0	0	0	0	0	0	0	0	0	0	0	0	1	7	2	0	1	1	1	0	0	10.8	2	1	4	0	1	x	1	1	0
M	2	1	1	1	0	1	0	0	0	1	0	0	0	0	0	0	0	Stan po leczeniu chirurgicznym raka dna jamy ustnej, łuszczycowe zapalenie stawów, niedoczynność tarczycy	1	1	0	0	0	0	0	0	0	1	1	ból	0	0	0	0	2	1	1	0	0		1			0	2	310	1	1	0
M	2	1	1	0	0	1	1	1	1	1	1	0	1	1	0	0	0	Napadowe migotanie przedsionków, zespół stopy cukrzycowej po stronie prawej, przebyte TIA, ostre niedokrwienie kończyny, ropień w kanale kręgowym	1	0	0	1	1	0	0	0	0	0	0	0	0	0	0	0	2	2	0	0	0	4.9	2	1	1	0		365	1	1	0
M	2	0	0	0	0	0	1	0	0	0	0	0	0	0	0	0	0	0	1	1	0	0	0	0	0	0	0	0	0	ból pod kolanem, przyrost tętniaka	0	0	0	0	1	4	0	1	0	3.3	1			0	1	x	1	1	0
M	2	1	1	1	0	1	1	1	1	0	0	0	1	0	0	0	0	Zapalenie błony śluzowej dwunastnicy, Naciek pęcherza moczowego, Arytmia nadkomorowa, Reflukoswe zapalenie przełyku, Ropnie pośladków, guz Warthina	0	0	0	0	0	0	0	0	0	0	0	0	0	0	0	0	2	1	1	0	0		2	1	4	0	2	x	1	1	0
M	2	1	1	1	1	1	1	1	1	0	1	0	1	1	0	0	0	częstoskurcz komorowy, ciężka niedomykalność zastawki mitralnej, umiarkowana niedomykalność zastawki trójdzielnej, przewlekła choroba nerek G3a,	1	1	0	0	0	1	100	0	0	1	0	0	1	5	2	0	2	3	0	0	0		2	1	4	0	2	x	1	1	0
K	1	1	1	0	0	1	1	0	0	0	0	0	0	1	0	0	1	guzek nadnercza, przepuklina rozworu przełykowego, refluks żołądkowo-przełykowy	1	0	0	0	0	1	0	0	0	0	1	duszność wysiłkowa, ból okolicy lędzwiowej lewej pojawiający się podczas chodzenia	1	10	1	0	2	1	1	0	0		1			0	2	120	1	1	0
M	2	1	1	1	0	1	1	0	0	0	0	0	0	0	0	0	0	dna moczanowa	1	1	0	0	0	0	0	0	0	0	1	drętwienie stóp i podudzi	1	3	2	0	1	4	0	1	0	2.7	1			0	1	200	1	1	0
M	2	1	1	1	0	1	1	0	1	0	1	0	0	1	0	0	0	Przewlekła choroba nerek, Łagodna niedomykalność zastawki mitralnej, trójdzielnej, aortalnej. Przetrwałe migotanie przedsionków, Uogólniona choroba zwyrodnieniowa kręgosłupa	0	0	0	0	0	0	0	0	0	0	1	objawy tetniaka aorty brzusznej	1	1	0	0	2	1	1	0	0	5.5	1			0	2	190	1	1	0
M	2	1	1	1	0	1	1	0	1	0	0	0	0	1	0	0	0	niedomykalność zastwek przedsionkowo komorowych, stan po migotaniu przedsionków	1	0	0	0	0	1	100	0	0	0	0	0	1	3	2	0	2	4	0	1	0	4.4	1			0	2	315	1	1	0
K	1	0	0	0	0	0	0	0	0	0	0	0	0	0	0	0	0		0	0	0	0	0	0	0	0	0	0	0	0	0	0	0	0	1	4	0	1	0		1			0	1	95	2	0	0
M	2	1	1	1	0	1	1	0	0	1	0	0	0	0	0	0	0	przebyty udar	1	0	0	0	0	0	0	0	0	1	0	0	1	3	2	0	1	4	0	1	0	7.8	1			0	1	185	1	1	0
K	1	0	1	0	0	1	0	1	0	0	0	0	0	0	0	0	0	0	1	1	1	0	0	0	0	0	0	0	0	0	0	0	0	0	2	4	0	1	0	5.4	1			0	2	270	1	1	0
M	2	1	1	1	1	1	1	1	1	1	0	0	0	1	0	0	0	choroba zwyrodnieniowa kręgosłupa, kamica pęcherzyka żółciowego.	1	1	0	0	0	0	0	0	0	0	0	0	0	0	0	0	2	1	1	0	0		2	1	1	0	2	223	1	1	0
M	2	1	1	1	0	1	1	1	0	1	1	0	1	0	0	0	0	żylaki kończyn dolnych, dna moczanowa	0	0	0	0	0	0	0	0	0	0	0	0	1	8	2	1	2	4	0	1	0		1			0	2	220	1	1	0
M	2	2	0	0	0	1	1	1	0	1	1	0	1	1	0	0	0	przebyty przeszcep nerki; stan po zakrzepicy żył głębokich k. dolnej prawej	0	0	0	0	0	0	0	0	0	0	0	0	0	0	0	0	2		0	0	0	3.3	1			0	2	55	2	0	0
M	2	2	0	0	0	1	1	0	1	0	1	0	1	0	0	0	0	przewlekła choroba nerek	0	0	0	0	0	0	0	0	0	0	0	0	0	0	0	0	1				0		2	1	4	0	1		1	1
M	2	2	0	0	0	0	0	0	0	0	0	0	0	0	0	0	0	0	1	0	0	0	0	0	0	0	0	0	1	niewyczuwalne tętno poniżej pachwin	0	0	0	0	2				0	4	2	1	4	0	2	280	1	1
M	2	1	1	0	0	0	0	0	0	0	0	0	0	0	0	0	0	0	1	0	0	0	0	0	0	0	1	0	1	przetoka z wyciekiem niewielkiej ilości treści ropnej	1	4	2	0	1				0		2	1	4	0	1	140	1	1
M	2	1	1	0	0	1	0	0	0	0	0	0	0	0	0	0	0	0	1	0	0	0	0	1	10	0	0	0	1	W pachwinie lewej rana z wydzieliną ropno-krwistą. W pachwinie prawej guz z raną z wydzieliną krwistą	1	4	2	0	2				0		2	1	4	0	2	180	1	1
M	2	1	1	1	0	1	0	0	1	0	1	0	0	0	0	0	0	Nerwiak nerwu kulszowego lewego, stan po amputacji uda lewego, rak pęcherza moczowego, stenty do naczyń wieńcowych	1	1	0	0	0	0	0	0	0	0	1	Obwodoowo kikut uda lewego chłodniejszy.	0	0	0	0	1				0	1.8	2	1	2	0	1		1	1
M	2	2	0	0	0	0	0	0	0	0	0	0	0	0	0	0	0	0	0	0	0	0	0	0	0	0	0	0	0	0	0	0	0	0	1				0		2	1	4	0	1	153	1	1
M	2	2	0	0	0	1	1	0	1	1	0	0	1	0	0	0	0	Łagodny przerost prostaty , niewydolnośc nerek, stan po udarze mózgu	0	0	0	0	0	0	0	0	0	0	1	powiekszanie się tetniaka rzekomego	1	10	0	0	2				0	2	2	1	2	0	2	120	1	1
K	1	2	0	0	0	1	0	0	0	0	0	0	0	0	0	0	1	0	0	0	0	0	0	0	0	0	0	0	0	0	0	0	0	0	1				0	3.8	2	1	2	0	1	130	1	1
M	2	2	0	0	0	1	1	0	1	0	0	0	1	0	0	0	0	st po zapaleniu płuc 2017	1	0	0	0	0	1	20	0	1	0	1	wyczuwalny, tętniący guz, tkliwy przy ucisku; wybroczyny na skórze pachwiny	0	0	0	0	2				0		2	2	4	0	2	160	1	1
M	2	1	1	0	1	1	0	0	0	1	0	0	0	0	0	0	0	0	1	0	0	0	0	1	100	0	0	0	1	pieczenie stóp	1	10	0	0	2				0	2.7	2	1	4	0	2	225	1	1
F	1	1	1	0	0	1	1	1	0	0	1	0	0	0	0	0	0	stan po udarze niedokrwiennym lewej półkuli mózgu, afazjaj , choroba wrzodowa dwunastnicy, stan po cholecystektomiiu	1	0	0	1	0	0	0	0	1	0	0	0	1	4	2	0	2				0		2	1	4	0	2		1	1
F	1	1	1	0	0	1	1	1	0	0	1	0	0	0	0	0	0	stan po udarze niedokrwiennym lewej półkuli mózgu, afazjaj , choroba wrzodowa dwunastnicy, stan po cholecystektomiiu,	1	0	0	1	0	0	0	0	0	0	0	tętniący guz	1	4	2	0	1				0	5	2	1	4	0	1	141	1	1
M	2	1	1	1	0	1	1	0	0	1	1	0	0	0	0	0	0	Łagodna niedomyklaność zastawki mitralnej i trójdzielne	1	0	0	0	0	1	20	0	0	0	1	po str lewej tętniąy guz	1	4	2	0	1				0	4	2	1	4	0	1	15	1	1
M	2	1	1	1	0	1	1	0	0	1	1	0	0	0	0	0	0	Łagodna niedomyklaność zastawki mitralnej i trójdzielne	1	1	0	0	0	1	20	0	0	1	1	ochłodzenie prawej stopy, zwolniona gra włośniczkowa, brak tętna w prawej pachwinie, zaburzenia czucia powierzchownego i głębokiego, zaburzenia ruchomości	1	4	2024-01-02	0	2				0	2.2	2	1	4	0	2	180	1	1
M	2	0	0	0	0	1	1	1	0	0	0	0	0	0	0	0	0	Stan po udarze OUN 2x. Stan po splenektomii (po wypadku komunikacyjnym)	1	1	0	0	0	0	0	0	0	0	0	0	1	3	1	0	1				0	2.5	2	1	3	0	2	55	2	0
F	1	1	1	1	0	1	1	0	0	0	0	0	0	0	0	0	0	Stan po cholecystektomii. WZW typu C	0	0	0	0	0	0	0	0	0	0	0	0	1	4	2024-01-02	0	2				0	3.3	2	1	4	0	2	180	1	1
F	1	1	1	1	0	1	1	0	0	0	0	0	0	0	0	0	0	Stan po cholecystektomii. WZW typu C	0	0	0	0	0	0	0	0	0	0	1	Tętniący guz w pachwnie	1	4	2024-01-02	0	1				0		2	1	4	0	2	140	1	1
F	1	0	0	0	0	1	1	0	0	0	0	0	0	0	0	0	0	Torbiele nerek., Uchyłki jelita grubego,Zmiany zwyrodnieniowe kr.L-S.	0	0	0	0	0	0	0	0	0	0	0	0	1	4	2024-01-02	0	2				0	3	2	1	4	0	2		1	1
[truncated: 62 more columns]
